# Supplementary material for: Palmitoylethanolamide (PEA) for Prevention of Gastroesophageal Inflammation: Insights from In Vitro Models
Source: Life (Basel). 2024 Sep 24;14(10):1221. doi: 10.3390/life14101221 (PMC11508466; doi:10.3390/life14101221)
Supplement: Supplementary file 1 [file life-14-01221-s001.zip]

Archive with 1 entries (1 files):
- life-3134178-supplementary.pdf
